# Supplementary material for: Exploring Creative Entrepreneurs’ IEO: Extraversion, Neuroticism and Creativity
Source: Front Psychol. 2020 Aug 28;11:2170. doi: 10.3389/fpsyg.2020.02170 (PMC7485561; doi:10.3389/fpsyg.2020.02170)
Supplement: Supplementary file 1 [file Table_1.XLS]

## Sheet: Sheet2
Extraversion1	Extraversion2	Extraversion3	Extraversion4	Extraversion5	Neuroticism1	Neuroticism2	Neuroticism3	Neuroticism4	Neuroticism5	Individual Creativity1	Individual Creativity2	Individual Creativity3	Individual Creativity4	Individual Creativity5	Innovativeness1	Innovativeness2	Innovativeness3	Innovativeness4	Proactivess1	Proactivess2	Proactivess3	Risk-taking1	Risk-taking2	Risk-taking3	Gender	Age	Industry	Educational Background	Year of Establishment
5	4	4	4	5	5	3	4	4	4	4	4	4	4	4	2	3	2	2	5	5	4	3	2	4	2	1	7	3	1
3	3	3	3	3	4	3	4	3	4	3	2	2	3	2	4	3	2	2	1	3	2	2	1	3	1	5	7	4	4
4	4	4	4	4	5	3	4	4	4	4	4	4	4	4	4	3	4	4	4	4	3	4	3	3	2	5	3	1	4
4	3	3	4	3	4	3	4	4	4	3	3	3	3	3	5	4	5	3	3	5	4	2	1	1	1	3	3	4	5
4	5	5	4	5	4	4	4	4	4	4	4	4	4	4	4	3	2	4	4	4	3	3	2	4	1	2	7	2	5
4	5	4	5	5	3	3	3	3	3	3	3	3	3	3	5	4	5	3	4	4	3	2	1	3	2	1	7	3	2
3	3	3	3	3	4	4	4	4	4	3	3	3	3	3	4	3	4	4	3	5	4	2	3	1	1	3	7	2	2
4	4	4	4	4	4	4	4	4	4	4	4	4	4	4	3	4	3	3	3	5	4	4	3	5	1	3	7	2	5
5	4	4	5	5	4	3	4	4	3	3	3	3	3	3	2	3	2	4	3	3	2	2	3	3	1	3	3	2	2
4	3	3	3	4	3	4	3	4	3	3	3	3	3	3	4	3	2	4	2	2	3	3	4	2	1	2	3	2	2
5	3	4	4	4	4	3	3	3	3	3	3	3	3	3	4	3	4	4	2	2	3	2	1	1	1	1	3	2	3
3	4	4	4	4	3	3	3	3	3	3	2	3	3	3	5	4	3	3	2	4	3	3	2	4	1	2	7	3	5
4	3	3	4	3	3	4	3	3	3	2	2	3	3	3	1	2	1	1	2	4	3	3	4	2	2	3	7	5	2
4	4	4	4	4	3	4	3	4	4	4	4	4	4	4	3	2	1	3	3	5	4	4	5	3	2	2	7	2	5
4	5	5	4	5	5	4	5	4	5	4	4	4	4	4	4	3	4	2	5	3	4	3	4	4	2	3	2	2	5
4	5	4	5	4	4	5	4	5	4	4	4	4	4	4	2	3	4	4	3	3	4	4	5	5	2	2	7	2	5
5	4	5	5	5	4	4	4	4	4	4	4	4	4	4	3	4	5	5	5	3	4	2	3	3	1	2	7	3	5
4	4	4	4	4	4	4	4	4	4	4	4	4	4	4	3	4	5	3	4	4	3	5	5	5	2	2	7	2	4
3	3	3	3	3	3	4	4	3	4	2	2	3	3	3	3	2	1	3	1	1	2	3	4	4	1	1	7	2	3					Neuroticismuroticism
4	3	3	3	3	4	4	4	4	4	4	3	3	4	3	4	3	2	2	5	3	4	4	3	3	1	2	2	2	4
4	4	4	4	4	4	4	4	4	4	4	4	4	4	4	2	3	2	2	3	5	4	3	2	4	1	5	7	1	2
4	4	4	4	4	5	5	5	5	5	4	4	4	4	4	3	4	5	3	4	2	3	4	3	5	1	2	7	2	3
4	4	4	4	4	4	4	4	4	4	4	4	4	4	4	5	4	5	3	4	4	3	4	5	5	2	2	7	2	3
4	3	4	4	3	4	4	4	4	4	4	4	4	4	4	5	4	3	3	5	5	4	3	4	4	1	2	3	4	3
4	4	4	4	4	5	3	4	4	4	4	4	4	4	4	3	4	3	5	3	3	4	3	2	4	1	2	3	2	1
4	3	3	4	3	4	4	4	4	4	3	4	3	4	3	3	2	1	1	3	5	4	5	5	5	1	5	7	1	5
3	5	4	4	4	4	3	4	3	4	4	3	3	4	3	3	4	5	3	4	2	3	3	2	4	2	2	7	5	4
3	5	4	4	4	4	3	4	4	3	4	4	4	4	4	4	3	4	4	4	2	3	4	5	3	2	2	7	4	3
3	3	3	3	3	4	4	4	4	4	3	3	3	3	3	4	3	2	2	2	4	3	2	3	1	2	2	5	3	5
4	4	4	4	4	4	3	4	3	3	3	4	3	4	4	5	4	5	3	5	5	5	4	3	3	1	5	7	5	5
4	4	4	4	4	4	3	3	4	3	3	3	3	3	3	3	2	3	3	2	2	3	3	4	2	2	2	7	2	5
3	4	4	4	4	4	5	5	4	4	4	4	4	4	4	2	3	4	2	2	2	3	3	2	4	1	2	7	2	5
3	3	3	3	3	3	3	3	3	3	2	2	3	1	1	1	2	1	1	1	1	2	2	3	1	1	4	3	2	3
4	3	4	3	4	4	5	4	4	4	3	4	4	4	3	2	3	4	2	3	3	4	3	2	4	2	2	7	5	2
4	3	3	3	3	4	3	4	4	3	3	2	2	2	3	4	3	4	2	4	4	3	2	3	3	2	2	7	4	1
5	4	4	5	4	5	5	5	5	5	4	4	4	4	4	5	4	3	5	2	2	3	4	3	3	2	1	7	2	1
4	5	5	4	4	3	4	3	3	3	3	3	3	3	3	1	2	1	3	2	4	3	3	4	2	1	5	7	3	5
4	5	5	4	4	4	5	4	5	5	4	4	4	4	4	3	4	5	3	5	5	4	3	2	4	2	4	7	1	2
3	3	3	3	3	4	3	3	4	4	2	2	1	3	3	1	2	1	3	3	3	2	3	4	2	1	2	7	3	5
4	3	3	4	3	5	3	4	4	4	3	3	3	3	3	4	3	4	4	1	1	2	3	2	2	1	5	7	2	5
4	4	4	4	4	5	3	4	4	4	4	4	4	4	4	2	3	4	4	5	5	4	3	4	4	2	1	7	3	2
4	4	4	4	4	4	4	4	4	4	5	4	4	4	4	5	4	3	5	3	3	4	4	3	5	2	3	7	1	1
3	4	4	3	3	4	5	4	5	4	3	3	3	3	3	3	4	5	3	2	2	3	3	4	4	1	2	7	4	2
4	5	4	5	5	3	3	3	3	3	2	2	3	3	1	1	2	1	3	2	4	3	3	2	4	2	4	7	1	3
4	4	4	4	4	4	4	4	4	4	4	4	4	4	4	2	3	2	4	2	4	3	3	4	2	1	5	7	2	5
4	4	4	4	4	4	5	4	4	4	5	4	4	4	4	4	3	2	2	4	2	3	4	5	3	2	5	7	1	4
4	4	4	4	4	5	4	4	5	5	4	4	4	4	4	2	3	4	4	5	3	4	4	3	5	1	2	7	4	5
3	4	4	3	3	4	4	4	4	4	4	3	3	4	3	2	3	4	4	4	4	3	4	3	3	2	3	7	4	5
4	5	4	4	4	3	4	3	3	3	3	3	3	3	3	2	3	2	2	2	4	3	3	4	2	2	3	7	4	5
4	3	4	3	3	5	4	4	5	5	4	3	4	4	3	3	4	3	3	4	2	3	4	5	5	2	1	7	2	5
4	4	4	4	4	4	3	4	3	4	4	4	4	4	4	5	4	5	5	4	2	3	3	2	2	1	2	7	1	3
4	4	4	4	4	4	5	4	4	4	4	4	4	4	4	4	3	4	4	2	2	3	3	4	2	1	3	7	2	5
4	3	3	4	3	4	3	3	4	3	3	3	3	3	3	3	2	3	1	4	4	3	4	3	3	1	1	7	3	1
3	3	3	3	3	5	4	4	4	5	3	3	3	3	3	3	4	3	5	3	1	2	3	2	4	1	3	7	5	5
5	5	5	5	5	4	5	5	5	5	4	4	4	4	4	4	3	4	4	4	2	3	3	2	4	2	2	7	4	5
4	4	4	4	4	4	3	4	4	3	4	4	4	4	4	2	3	4	2	5	3	4	3	2	2	1	2	7	4	5
4	5	5	5	4	4	4	4	4	4	4	4	4	4	4	2	3	2	2	2	2	3	3	4	4	2	1	7	2	5
4	4	4	4	4	4	3	3	4	3	4	3	4	4	4	1	2	3	3	4	4	3	3	2	4	1	2	3	3	5
4	3	4	4	4	3	4	4	4	3	3	3	3	3	3	3	2	1	3	2	2	3	4	3	5	2	5	7	2	5
4	4	4	4	4	4	3	3	3	3	3	3	3	3	3	3	4	5	5	3	5	4	4	5	3	2	2	7	3	5
4	4	4	4	4	5	5	5	5	5	4	4	4	4	4	3	4	3	3	3	3	4	3	2	2	1	1	7	3	3
5	4	5	5	4	4	4	4	4	4	4	4	4	4	4	3	4	5	3	4	4	3	3	2	4	1	1	7	3	2
4	4	4	4	4	4	5	5	4	5	4	4	4	4	4	3	4	3	3	4	2	3	3	4	4	2	1	7	3	2
3	5	4	4	4	4	3	3	3	3	3	4	4	3	3	4	3	2	2	3	5	4	3	4	2	1	3	3	2	5
3	4	4	4	4	4	5	5	4	4	4	4	4	4	4	4	3	2	4	3	3	4	3	4	4	1	2	7	4	2
4	4	4	4	4	4	4	4	4	4	4	4	4	4	4	2	3	2	4	3	3	4	3	4	4	1	2	3	2	5
4	5	5	5	5	4	5	5	4	5	4	4	4	4	4	3	4	5	3	3	3	4	3	4	4	1	3	7	5	5
4	4	4	4	4	4	4	4	4	4	4	4	4	4	4	4	3	4	2	2	2	3	2	3	3	1	1	7	1	4
4	4	4	4	4	5	3	4	4	4	4	4	4	4	4	4	3	4	2	2	4	3	4	3	3	2	4	7	2	4
4	3	4	4	4	3	3	3	3	3	3	3	3	3	3	2	3	4	4	4	4	3	4	5	3	1	2	7	1	5
4	3	4	4	3	4	4	4	4	4	4	4	4	4	4	2	3	4	2	5	5	4	4	5	3	1	1	7	2	3
4	3	3	3	3	5	5	5	5	5	3	3	3	3	3	2	3	2	4	3	3	4	3	4	2	2	2	7	1	5
4	5	5	5	4	4	5	5	5	4	4	4	4	4	4	4	3	4	4	5	5	4	3	2	2	2	3	7	5	5
4	4	4	4	4	3	3	3	3	3	3	3	3	3	3	2	3	4	4	2	4	3	3	4	4	1	5	7	2	5
3	3	3	3	3	4	4	4	4	4	3	3	3	3	3	2	3	2	4	1	3	2	3	4	2	1	5	7	1	5
4	4	4	4	4	4	3	3	4	3	4	3	3	3	4	2	3	4	2	5	5	4	3	2	2	2	5	7	5	5
4	3	3	4	4	3	4	4	4	3	4	3	3	3	3	5	4	3	3	5	3	4	4	5	5	2	1	7	3	1
5	3	4	4	4	5	3	4	4	4	4	4	4	4	4	3	4	5	3	2	2	3	3	2	2	2	1	7	2	5
3	3	3	3	3	4	4	4	4	4	3	3	3	3	3	4	3	2	2	4	2	3	3	2	2	1	1	7	3	5
3	2	2	3	3	3	4	3	3	3	1	2	1	1	1	1	2	1	3	1	1	1	1	1	1	2	1	7	3	1
4	4	4	4	4	4	4	4	4	4	4	5	5	4	4	5	4	3	3	2	2	3	5	5	5	2	1	7	3	3
5	3	4	4	4	4	4	4	4	4	5	4	5	4	4	5	4	3	3	5	5	5	3	4	4	1	4	7	5	4
4	3	3	3	3	5	5	5	5	5	3	3	3	3	3	1	2	1	3	1	1	2	3	2	4	2	4	7	1	5
4	3	4	3	3	3	4	3	3	4	2	3	2	2	3	4	3	2	4	5	3	4	2	3	1	2	5	7	1	4
5	4	4	4	4	5	5	5	5	5	4	4	4	4	4	4	3	4	4	4	4	3	3	2	2	2	3	3	3	5
3	4	4	3	4	4	4	4	4	4	4	4	4	4	4	5	4	5	3	3	5	4	3	2	4	2	5	7	1	5
4	4	4	4	4	4	4	4	4	4	5	4	4	5	5	4	3	4	4	5	5	5	4	5	3	1	2	3	2	5
3	3	3	3	3	4	4	4	4	4	3	3	3	3	3	1	2	3	3	2	2	3	4	3	3	2	2	7	5	5
4	5	4	4	4	5	3	4	4	4	5	4	4	4	5	2	3	4	4	5	3	4	4	3	5	2	2	7	5	5
4	4	4	4	4	4	5	4	4	5	4	4	4	4	4	4	3	4	2	3	5	4	3	4	2	1	1	3	2	4
4	3	4	3	3	4	3	4	3	4	3	3	3	3	3	1	2	1	3	3	3	4	3	2	2	2	2	7	1	5
4	4	4	4	4	5	5	5	5	5	4	4	4	4	4	4	3	4	2	5	3	4	3	4	4	1	2	7	1	2
5	4	4	4	4	4	5	5	5	5	4	4	4	4	4	5	4	3	5	3	3	4	3	4	4	2	1	3	2	5
4	5	4	5	5	3	3	3	3	3	3	3	3	3	3	2	3	2	2	3	3	2	2	3	1	1	1	3	2	5
3	3	3	3	3	5	5	5	5	5	2	2	3	3	3	1	2	1	3	2	4	3	1	1	1	2	2	7	2	5
4	3	4	3	4	5	4	5	4	4	3	4	4	3	3	3	4	3	5	5	3	4	3	2	4	2	1	3	2	5
4	5	4	5	4	4	3	4	3	4	4	4	4	4	4	5	4	5	3	3	5	4	4	5	5	2	5	7	3	5
4	4	4	4	4	4	4	4	4	4	4	4	4	4	4	5	4	5	5	3	3	4	4	5	5	2	1	7	2	5
4	4	4	4	4	3	4	4	4	3	4	4	4	4	4	5	4	3	5	2	4	3	3	4	4	1	2	7	1	4
4	4	4	4	4	3	4	3	3	4	3	4	4	3	4	5	4	3	3	4	4	3	4	3	3	1	2	7	3	5
4	4	4	4	4	4	4	4	4	4	4	4	4	4	4	4	3	4	4	3	3	4	3	4	4	2	1	7	3	5
4	3	4	3	4	4	3	4	4	4	3	3	3	3	3	5	4	3	5	2	4	3	3	4	2	2	2	7	2	3
4	5	5	5	4	3	4	3	3	4	3	3	3	3	3	4	3	2	4	4	2	3	2	3	1	1	1	7	3	1
4	5	4	5	5	3	4	3	3	3	3	3	3	3	3	4	3	2	2	4	4	3	2	1	1	1	5	7	5	5
4	4	4	4	4	4	3	4	4	3	3	4	3	4	3	2	3	2	2	3	3	4	3	2	2	1	3	3	2	3
3	3	3	3	3	3	3	3	3	3	1	2	1	1	2	1	1	1	1	1	1	2	2	1	1	1	4	3	2	5
4	5	4	5	5	4	3	4	3	3	3	4	4	3	4	4	3	2	2	3	5	4	3	2	2	1	1	1	2	4
3	3	3	3	3	5	4	5	5	4	2	3	3	3	3	4	3	2	4	4	4	3	2	1	1	2	3	7	4	4
5	5	5	5	5	3	5	4	4	4	4	4	4	4	4	5	4	5	5	4	4	3	3	2	2	1	3	7	3	4
5	4	5	5	5	3	3	3	3	3	3	2	3	3	3	2	3	4	2	2	2	3	2	3	3	2	2	7	3	4
3	4	4	3	3	4	3	4	4	4	3	3	3	3	3	3	4	3	3	5	5	4	3	4	4	2	4	2	3	4
5	4	4	5	4	4	3	3	3	3	3	3	3	3	3	5	4	3	3	5	3	4	3	2	2	2	2	7	3	4
4	3	4	3	4	4	3	4	3	3	3	3	3	3	3	3	2	3	3	3	3	4	3	2	4	2	2	7	4	4
4	4	4	4	4	4	4	4	4	4	4	5	5	5	5	5	5	5	5	3	3	4	4	5	3	1	3	7	3	2
4	3	4	3	4	4	3	4	3	4	3	3	3	3	3	4	3	4	4	3	3	4	2	3	1	2	1	5	2	4
5	4	4	5	4	3	2	2	2	2	2	2	3	1	1	1	1	1	1	3	3	2	3	2	4	2	2	7	3	4
3	3	3	3	3	3	3	3	3	3	1	2	2	2	2	3	2	1	1	2	2	3	1	1	1	2	2	7	2	3
3	4	4	4	4	4	4	4	4	4	4	4	4	4	4	5	4	3	3	3	5	4	4	5	5	2	2	7	1	4
4	4	4	4	4	4	5	5	4	4	4	4	4	4	4	3	4	5	3	4	4	3	4	3	5	2	4	7	1	5
4	4	4	4	4	4	3	3	4	3	4	3	3	3	4	1	2	3	1	4	2	3	3	2	4	2	1	1	3	2
4	4	4	4	4	4	4	4	4	4	4	4	4	4	4	3	4	3	5	4	4	3	4	5	3	2	1	7	2	5
3	4	4	3	3	4	4	4	4	4	3	3	3	3	3	2	3	4	4	3	3	2	3	4	2	1	5	7	1	5
4	3	4	4	4	4	4	4	4	4	4	4	4	4	4	2	3	2	4	2	2	3	4	3	3	2	1	7	3	2
3	3	3	3	3	5	4	5	5	4	2	3	2	2	3	2	3	2	4	2	2	3	3	4	2	2	2	7	3	2
4	3	3	3	4	4	4	4	4	4	3	3	3	3	3	4	3	4	2	1	3	2	4	3	3	2	5	7	5	2
3	4	3	4	4	4	4	4	4	4	4	4	4	4	4	3	4	5	3	3	5	4	4	5	5	1	1	7	2	4
5	5	5	5	5	4	3	4	4	3	3	3	3	3	3	2	3	4	2	1	3	2	3	4	2	1	2	7	3	4
5	5	5	5	5	4	5	5	5	5	3	3	3	3	3	5	4	3	3	3	3	4	2	1	3	2	3	7	3	4
4	3	4	3	3	4	4	4	4	4	4	4	4	4	4	3	4	3	5	2	4	3	4	3	5	1	5	7	3	1
4	3	3	4	4	4	3	4	4	4	3	4	3	3	4	4	3	4	4	3	5	4	4	5	3	1	1	1	3	2
3	4	4	4	4	4	4	4	4	4	4	5	5	4	5	5	5	5	5	4	4	3	5	5	5	2	1	7	3	1
3	5	4	4	4	4	3	3	3	3	3	3	3	3	3	3	2	1	3	3	5	4	4	5	5	1	1	7	2	5
4	3	4	4	3	5	5	5	5	5	3	3	3	3	3	3	2	1	1	4	4	3	3	4	4	2	1	3	3	5
3	3	3	3	3	5	4	4	4	4	3	3	3	3	3	5	4	5	5	1	1	2	3	4	4	2	1	7	3	2
3	4	3	4	4	4	4	4	4	4	4	4	4	4	4	4	3	2	2	2	2	3	4	5	5	2	1	7	3	3
3	4	4	4	3	4	3	3	4	3	3	3	3	3	3	1	2	3	3	3	3	4	4	3	5	2	1	7	3	5
4	5	4	5	5	4	4	4	4	4	4	4	4	4	4	5	4	3	3	4	4	3	3	2	2	2	1	7	3	5
3	4	4	4	3	4	4	4	4	4	4	4	4	4	4	5	4	3	5	5	5	4	4	3	3	1	1	1	3	5
5	4	4	5	4	4	5	5	4	5	4	4	4	4	4	5	4	3	3	2	4	3	3	2	2	2	2	2	2	1
4	5	4	5	5	3	3	3	3	3	3	3	3	3	3	2	3	4	4	2	4	3	3	2	4	1	3	7	5	4
4	3	3	3	3	3	3	3	3	3	2	2	1	3	3	1	1	1	1	2	2	3	2	3	3	2	2	7	5	3
5	3	4	4	4	3	3	3	3	3	3	3	3	3	3	2	3	4	4	3	3	2	4	3	3	1	3	7	3	4
4	4	4	4	4	3	3	3	3	3	3	3	3	3	3	2	3	2	2	3	3	2	3	4	2	1	2	7	5	3
3	3	3	3	3	4	3	4	3	4	2	2	1	1	1	3	2	3	3	3	3	2	2	1	1	1	2	3	2	2
3	4	4	4	4	3	3	3	3	3	3	2	2	3	2	3	2	1	1	1	1	1	3	4	4	1	1	7	2	3
4	4	4	4	4	4	3	4	3	4	4	4	4	4	4	4	3	4	2	5	5	4	4	3	5	1	1	3	2	3
4	4	4	4	4	4	4	4	4	4	4	5	4	5	4	3	4	3	3	2	2	3	4	5	3	1	1	3	2	3
4	4	4	4	4	5	4	4	4	4	4	4	4	4	4	5	4	3	3	3	3	4	3	4	2	1	1	3	2	2
4	4	4	4	4	4	4	4	4	4	4	4	4	4	4	5	4	3	3	3	5	4	3	2	2	1	1	3	2	2
5	4	4	5	5	3	3	3	3	3	3	3	3	3	3	2	3	4	2	2	2	3	3	2	2	2	1	3	5	2
5	5	5	5	5	4	5	5	5	5	3	4	3	4	3	5	4	5	3	2	4	3	4	3	5	1	1	3	5	2
4	3	3	4	3	4	3	3	4	3	3	3	3	3	3	5	4	5	5	3	3	2	3	2	2	2	1	3	2	2
4	4	4	4	4	4	4	4	4	4	4	4	4	4	4	3	4	5	5	3	5	4	3	4	4	1	1	3	2	2
4	4	4	4	4	4	5	4	5	4	5	4	5	4	4	5	4	3	3	5	3	4	4	3	5	1	1	3	5	2
5	5	5	5	5	3	3	3	3	3	3	2	3	2	3	3	2	1	1	4	4	3	2	3	3	1	3	3	2	5
4	4	4	4	4	4	5	5	4	4	4	4	4	4	4	2	3	2	2	4	2	3	3	4	4	1	2	3	3	3
4	4	4	4	4	4	3	4	4	3	4	4	4	4	4	3	4	5	3	5	5	4	3	2	4	1	1	3	2	3
4	3	4	3	4	4	4	4	4	4	4	3	4	4	3	3	4	3	5	4	4	3	4	5	5	2	1	3	2	1
4	4	4	4	4	4	3	3	4	4	4	4	4	4	4	2	3	2	2	5	3	4	4	5	3	1	1	3	3	4
4	3	4	3	3	4	4	4	4	4	4	3	4	4	4	4	3	4	4	2	2	3	3	2	4	2	1	3	2	2
4	3	3	4	4	4	4	4	4	4	4	3	4	4	4	2	3	2	2	4	4	3	2	3	1	1	1	3	2	2
3	3	3	3	3	3	3	3	3	3	1	2	1	2	2	1	1	1	1	3	1	2	1	1	1	1	1	3	5	2
5	3	4	4	4	4	3	3	3	4	3	4	3	4	3	5	4	3	3	3	5	4	4	5	3	1	1	3	5	2
4	4	4	4	4	5	4	5	5	4	4	4	4	4	4	2	3	4	2	3	3	4	4	5	5	1	1	3	2	2
5	4	5	5	5	5	3	4	4	4	4	4	4	4	4	3	4	5	5	2	2	3	4	3	5	1	1	3	2	2
4	3	4	4	4	4	4	4	4	4	4	4	4	4	4	4	3	4	4	4	2	3	4	3	5	1	5	7	3	5
4	3	4	3	4	5	5	5	5	5	3	3	3	3	3	4	3	4	4	4	4	3	2	1	3	1	1	3	2	3
3	3	3	3	3	4	5	5	4	4	3	3	3	3	3	4	3	2	2	2	4	3	4	5	5	1	5	7	2	5
3	4	4	3	3	4	4	4	4	4	4	4	4	4	4	5	4	5	5	4	4	3	3	4	2	1	1	2	5	2
5	4	4	4	4	4	5	4	4	4	4	4	4	4	4	2	3	2	4	5	3	4	3	4	2	2	1	3	2	2
4	4	4	4	4	3	4	4	3	3	3	4	4	3	4	4	3	4	4	2	2	3	3	4	4	1	1	3	2	1
3	4	4	4	3	4	4	4	4	4	4	4	4	4	4	2	3	4	4	3	5	4	4	3	5	1	5	7	2	5
3	3	3	3	3	3	3	3	3	3	2	2	1	1	1	1	1	1	1	1	1	1	1	1	1	1	5	7	2	5
4	4	4	4	4	4	4	4	4	4	4	4	4	4	4	3	4	5	3	4	4	3	4	3	3	1	4	7	3	5
4	3	3	3	3	4	3	3	4	3	2	3	3	2	3	1	2	3	1	2	2	3	2	1	3	1	5	7	2	5
4	3	4	3	3	4	3	3	3	4	3	3	3	3	3	2	3	4	2	2	2	3	2	1	1	1	5	7	3	5
3	3	3	3	3	5	3	4	4	4	3	3	3	3	3	4	3	4	2	5	5	4	3	2	2	1	5	7	2	5
4	4	4	4	4	4	5	5	4	4	5	4	5	4	4	2	3	2	2	3	3	4	4	3	5	1	5	7	2	3
4	3	3	3	4	3	3	3	3	3	2	3	2	3	3	2	3	4	2	3	3	2	2	1	3	1	4	2	2	5
4	4	4	4	4	4	4	4	4	4	4	4	4	4	4	2	3	2	4	4	4	3	4	5	3	1	5	7	2	5
4	3	3	4	4	4	3	3	3	3	3	3	3	3	3	3	2	3	1	2	2	3	4	3	3	1	4	7	1	5
4	3	3	3	3	4	4	4	4	4	3	3	3	3	3	4	3	2	2	1	3	2	3	2	2	2	2	7	5	5
3	3	3	3	3	4	3	4	4	3	2	2	1	1	1	3	2	3	1	1	1	1	1	1	1	1	2	7	5	5
4	3	4	3	4	5	4	4	4	4	4	4	4	4	4	5	4	5	3	3	5	4	3	2	2	2	3	7	5	5
4	3	3	4	3	3	4	4	3	4	3	3	3	3	3	3	4	5	5	1	1	2	2	3	3	2	2	6	3	2
4	3	3	4	4	4	4	4	4	4	4	4	4	4	4	4	3	4	2	5	3	4	3	4	4	2	1	7	5	4
5	4	5	5	5	4	4	4	4	4	4	4	4	4	4	5	4	3	3	4	2	3	4	5	5	1	5	7	2	5
4	5	5	4	4	4	4	4	4	4	4	4	4	4	4	3	4	5	3	2	4	3	5	5	5	1	4	7	2	5
3	3	3	3	3	3	3	3	3	3	1	2	2	1	2	1	2	3	1	1	1	1	2	3	1	1	2	7	5	4
3	4	4	3	3	4	3	3	4	4	3	3	3	3	3	3	4	3	5	4	4	3	3	4	2	2	2	2	2	3
3	3	3	3	3	4	3	4	4	3	2	2	3	3	3	1	2	3	1	1	1	2	3	4	2	2	1	7	2	5
3	4	4	4	4	4	5	5	5	4	4	4	4	4	4	5	4	5	3	5	5	4	3	4	4	2	1	7	4	1
4	4	4	4	4	4	4	4	4	4	4	4	4	4	4	4	3	4	2	2	4	3	4	3	3	2	2	2	3	2
3	3	3	3	3	4	4	4	4	4	3	3	3	3	3	2	3	4	2	4	4	3	3	4	2	2	2	7	5	2
4	3	4	4	3	4	3	3	3	3	3	2	3	3	3	2	3	2	2	2	4	3	3	4	4	2	3	5	3	2
4	3	3	3	3	3	3	3	3	3	2	2	1	3	1	4	3	2	2	1	1	2	2	3	1	1	2	3	2	2
5	4	4	5	4	4	3	3	4	3	3	3	3	3	3	1	2	1	3	3	3	4	4	5	3	1	2	1	2	2
3	3	3	3	3	4	4	4	4	4	3	3	3	3	3	4	3	4	2	4	4	3	3	2	2	2	2	4	2	3
3	4	3	3	4	4	3	3	3	3	2	2	3	3	3	3	2	3	3	2	2	3	2	1	3	2	2	4	2	2
4	3	4	3	3	4	4	4	4	4	4	3	3	3	4	4	3	2	4	3	3	4	3	2	4	1	2	4	2	3
4	4	4	4	4	3	4	4	4	3	4	4	4	4	4	4	3	4	2	5	3	4	4	5	3	2	1	7	2	3
4	4	4	4	4	4	4	4	4	4	4	4	4	4	4	2	3	2	4	4	4	3	4	5	5	1	1	2	3	5
